# Supplementary material for: Obesity as a Risk Factor for Prostate Cancer Mortality: A Systematic Review and Dose-Response Meta-Analysis of 280,199 Patients
Source: Cancers (Basel). 2021 Aug 19;13(16):4169. doi: 10.3390/cancers13164169 (PMC8392042; doi:10.3390/cancers13164169)
Supplement: Supplementary file 1 [file cancers-13-04169-s001.zip]

Archive with 7 entries (7 files):
- Supplementary Table S1.pdf
- Supplementary Table S2.pdf
- Supplementary Table S3.pdf
- Supplementary Table S4.pdf
- Supplementary Table S5.pdf
- Supplementary Table S6.pdf
- Supplementary Table S7.pdf
